# Supplementary material for: Siderophore screening in marine sponge extracts using LC-HRMS and an R-based metabolomics workflow
Source: PLoS One. 2026 Jun 17;21(6):e0343544. doi: 10.1371/journal.pone.0343544 (PMC13274820; doi:10.1371/journal.pone.0343544)
Supplement: S1 Text — (TXT) [file pone.0343544.s001.txt]

cwp_1<- CentWaveParam(
  ppm = 5,
  peakwidth = c(5, 20),
  snthresh = 10,
  prefilter = c(3, 1000),
  mzCenterFun = "wMean",
  integrate = 1,
  mzdiff = 0.001,
  noise = 500
)

 cwp_2<- CentWaveParam(
  ppm = 7.5,
  peakwidth = c(3, 25),
  snthresh = 6,
  prefilter = c(2, 500),
  mzCenterFun = "wMean",
  integrate = 1,
  mzdiff = -0.005,
  noise = 250
)

cwp_3 <- CentWaveParam(
  ppm = 5,
  peakwidth = c(5, 15),
  snthresh = 15,
  prefilter = c(4, 2000),
  mzCenterFun = "apex",
  integrate = 2,
  mzdiff = 0.001,
  noise = 1000,
  fitgauss = TRUE
)

cwp_4 <- CentWaveParam(
  ppm = 5,
  peakwidth = c(20, 60),
  snthresh = 10,
  prefilter = c(5, 1000),
  mzCenterFun = "wMean",
  integrate = 1,
  mzdiff = -0.001,
  noise = 500
)

cwp_5 <- CentWaveParam(
  ppm = 10,
  peakwidth = c(3, 40),
  snthresh = 8,
  prefilter = c(3, 750),
  mzCenterFun = "wMean",
  integrate = 1,
  mzdiff = -0.002,
  noise = 400
)
